# Supplementary material for: Mapping the Hypoxic Fitness Landscape of Retinal Pigment Epithelial Cells
Source: Int J Mol Sci. 2026 Mar 21;27(6):2857. doi: 10.3390/ijms27062857 (PMC13026493; doi:10.3390/ijms27062857)
Supplement: Supplementary file 1 [file ijms-27-02857-s001.zip]

Archive with 4 entries (3 files):
- Supplementary figures/
- Supplementary figures/Supplementary Figure1.png
- Supplementary figures/Supplementary Figure2_.png
- Supplementary figures/Supplementary Figure3_.png
